# Supplementary material for: Time course of adiponectin and its relationship to psychological aspects in patients with anorexia nervosa during inpatient treatment
Source: PLoS One. 2017 Dec 20;12(12):e0189500. doi: 10.1371/journal.pone.0189500 (PMC5738020; doi:10.1371/journal.pone.0189500)
Supplement: S1 File — (XLSX) [file pone.0189500.s001.xlsx]

## Sheet: adiponectin_psychosocial
id	severity	time	adiponectin	BMI	depression	anxiety	stress	pro-anorectic beliefs	preoccupation with food	fear of losing control
8	HSS	1	23.8	13.6	19	82	83	3	71	10
8	HSS	2	31.1	14	84	52	13	6	76	84
8	HSS	3	31.1	14.2
8	HSS	4	26.6	14.5	38	15	42	17	21	36
8	HSS	5	29.4	14.8	17	12	77	22	59	10
8	HSS	6	22.8	14.9	86	79	87	5	9	13
8	HSS	7	26.4	15.4	95	90	94	2	5	96
8	HSS	8	31.8	15.7	86	87	86	8	74	20
8	HSS	9	26.6	16	6	85	6	6	84	13
8	HSS	10	27.2	16.4	4	7	8	8	9	9
8	HSS	11	25.4	16.8	4	4	5	3	4	2
8	HSS	12	27.4	17	87	5	5	3	3	5
8	HSS	13	24	17.3	5	4	4	4	6	5
8	HSS	14	26.2	17.5	70	4	27	3	84	76
8	HSS	15	25.1	17.8	50	4	5	5	5	4
8	HSS	16	23.6	18.2	53	2	6	4	5	3
8	HSS	17		18.3	91	4	5	5	49	5
8	HSS	18	19.1	18.5	7	5	5	5	6	4
8	HSS	19	19.8	18.7	20	91	12	4	88	7
8	HSS	20	17.9	18.6	4	5	11	5	7	4
8	HSS	21	19.2	18.8	51	82	22	6	10	9
9	HSS	1	4.1	12.8	28	43	57	16	26	30
9	HSS	2	2.6	12.9	5	26	13	20	10	21
9	HSS	3	3.7	13.5	2	5	47	27	32	12
9	HSS	4	4.3	13.8	9	3	5	5	3	22
9	HSS	5	3.5	14.1	51	23	7	2	25	5
9	HSS	6	3.6	14.3	12	36	24	5	24	1
9	HSS	7	4	14.6	8	21	26	18	13	4
9	HSS	8	4.3	14.7	11	9	11	12	13	5
9	HSS	9	4.7	14.7	8	14	21	19	20	22
9	HSS	10	5.6	14.8	22	41	43	3	11	28
9	HSS	11	7.3	15	11	22	33	4	5	4
9	HSS	12	7.4	15.1	18	10	11	8	3	5
9	HSS	13		15.4	15	16	10	15	6	6
11	HSS	1	11.7	14	81	87	85	0	40	50
11	HSS	2	11.3	14.6	61	49	65	0	49	0
11	HSS	3	13.7	14.6	10	78	57	0	61	63
11	HSS	4	17.6	15.1	74	89	91	0	100	32
11	HSS	5	17.6	15.1	97	97	88	0	100	47
11	HSS	6	17.3	15.4	43	73	69	0	100	91
11	HSS	7	16.4	15.5	84	86	84	0	100	43
11	HSS	8		15.8	53	56	78	0	100	64
11	HSS	9	14.1	15.9	92	83	94	0	100	98
11	HSS	10	14.2	15.9	93	92	57		100	70
11	HSS	11	11.8	15.5	98	98	94	0	100	96
11	HSS	12	9.6	16	4	85	73	0	100	8
11	HSS	13	10.6	16	76	93	85	0	100	58
11	HSS	14	8.6	16.1	59	100	100	59	100	62
11	HSS	15	9.7	15.7	98	99	99	95	100	93
11	HSS	16	8.9	15.4	100	98	100	96	100	100
11	HSS	17	8.5	15.4	5	85	86	81	100	57
11	HSS	18	9.3	15.6	26	64	80	91	100	55
11	HSS	19	9.4	15	95	95	90	80	70	85
11	HSS	20	10.8	15.9	11	32	37	21	94	33
11	HSS	21	12.5	16.2	14	44	43	81	100	84
11	HSS	22	11.7	16.7	5	73	82	77	100	60
11	HSS	23	10.9	16.7	66	53	57	82	100	48
11	HSS	24	10.3	16.6	80	56	56	71	100	51
11	HSS	25	11.5	17.2	6	32	16	59	100	79
11	HSS	26	11.6	17.4	6	35	36	94	100	63
11	HSS	27	10.7	17.2	46	89	80	79	100	97
11	HSS	28	15.7	17.6	45	56	61	24	44	90
11	HSS	29	10.7	18.2	82	84	46	6	91	88
11	HSS	30	9.5	18.1	55	95	97	7	53	96
11	HSS	31	10.5	18.3	97	100	100	13	6	100
11	HSS	32	11.2	18.6	3	77	50	4	2	54
13	HSS	1	20.7	14.7	78	73	67	17	69	69
13	HSS	2	18.2	15	42	50	63	13	77	67
13	HSS	3	17.6	15.8	34	86	89	24	49	85
13	HSS	4	11.1	15.8	77	55	57	34	53	46
13	HSS	5	8.3	16.1	85	65	52	68	24	81
13	HSS	6	7.2	16.2	80	80	84	56	32	92
13	HSS	7	8	16.2	92	91	87	10	76	93
13	HSS	8	8	16.8	56	61	64	28	64	66
13	HSS	9	8.6	17.2	66	63	81	27	69	78
13	HSS	10	8.8	17.4	57	60	64	25	79	54
13	HSS	11	7.3	17.6	88	87	87	5	76	99
13	HSS	12	9.7	17.8	91	84	81	16	76	64
15	HSS	1	10.7	12.3	80	60	60	0	10	70
15	HSS	2	10.2	12.6	90	98	60	0	55	55
15	HSS	3	8.1	12.9	85	100	80	0	50	75
15	HSS	4	8.8	13.2	100	100	100	0	60	100
15	HSS	5	11.6	13.3	100	100	99	0	57	91
15	HSS	6	8.8	13.6	100	100	100	0	68	100
15	HSS	7	6.5	13.8	100	100	100	0	52	100
15	HSS	8	6.6	14.5	100	100	100	0	55	100
15	HSS	9	6.6	14.7	100	100	78	0	66	99
15	HSS	10	7.6	14.6	100	100	67	0	60	100
15	HSS	11	7.9	14.9	100	100	86	0	100	100
15	HSS	12	7	15.3	100	100	80	0	60	100
15	HSS	13	7.8	15.6	100	100	78	0	72	100
15	HSS	14	9.7	16
15	HSS	15	6.9	16.5	100	100	97	0	78	100
15	HSS	16	7.7	16.8	100	100	71	0	71	100
15	HSS	17	5.3	17.8	100	100	79	0	72	100
15	HSS	18	5.5	18	100	100	100	0	86	100
15	HSS	19	4.5	18.4	100	100	100	0	99	100
15	HSS	20	4.9	18.6	100	81	87	0	100	100
16	HSS	1	6.1	13	40	42	49	0	30	31
16	HSS	2	8.7	13.4	51	49	38	0	28	25
16	HSS	3	8.8	13.4	25	33	24	0	20	24
16	HSS	4	9.4	13.6	5	23	18	0	17	16
16	HSS	5	11.7	13.9	23	19	22	0	7	26
16	HSS	6	14.5	14.4	21	31	28	0	27	51
16	HSS	7	13.6	14.5	49	50	33	0	24	27
17	HSS	1	5.9	14.1	0	73	49	0	0	0
17	HSS	2	7.5	14.3	100	51	100	0	0	75
17	HSS	3	11.9	14.8	0	0	0	0	0	0
17	HSS	4	14.6	15	0	0	0	0	0	1
17	HSS	5	17.2	15.7	0	51	12	0	0	0
17	HSS	6	16.5	16	0	26	12	0	0	0
20	HSS	1	6.6	12.3	35	50	60	50	85	0
20	HSS	2		12.4	35	70	85	50	90	0
20	HSS	3	9.2	12.5	65	75	90	25	90	0
20	HSS	4	8.3	12.9	75	72	75	0	80	20
20	HSS	5	8.8	13	80	80	85	20	85	60
20	HSS	6		13.2	65	76	80	0	80	51
20	HSS	7	18.8	13.2	76	82	81	0	87	83
20	HSS	8		13.9	49	75	74	1	80	51
20	HSS	9	17	14.1	82	80	56	0	68	0
20	HSS	10	9.7	14.6	50	50	50	0	80	0
20	HSS	11	15.6	14.6	50	51	64	0	81	0
20	HSS	12	15.6	14.8	19	61	71	0	72	50
20	HSS	13	20.2	15.1	20	50	25	0	70	0
20	HSS	14	20.5	15.5	63	70	53	0	73	0
20	HSS	15	21	15.9
20	HSS	16	24.7	15.9	50	58	61	0	65	20
20	HSS	17	21.9	15.9	50	50	67	0	68	0
20	HSS	18	17.9	16.2	29	50	50	0	65	0
20	HSS	19	18.7	16.2	51	50	51	0	64	0
20	HSS	20	21.4	15.1	50	66	80	0	60	50
25	HSS	1	3.7	11.8	20	30	10	0	5	5
25	HSS	2	6.6	12	40	85	75	0	0	0
25	HSS	3	10.2	12.1	19	43	41	0	15	0
25	HSS	4	12.6	12.4	15	0	20	0	8	0
25	HSS	5	15.5	12.8	13	50	70	0	0	60
25	HSS	6	16	12.7	17	80	60	0	0	0
25	HSS	7	17.5	13	23	61	65	0	0	0
25	HSS	8	19.5	13.1	10	10	14	0	0	0
25	HSS	9	18.6	13.6	30	0	0	0	0	0
25	HSS	10	17	13.3	20	0	0	0	0	0
25	HSS	11	16.6	13.3	88	50	71	0	0	0
25	HSS	12	16.9	13.5	50	40	65	0	0	0
25	HSS	13	19.7	13.5
25	HSS	14	19	13.9	0	68	0	0	0	0
25	HSS	15	18.6	13.9	10	58	65	0	0	0
25	HSS	16	18.3	14.2
25	HSS	17	17	14.6
25	HSS	18	16.1	14.5	63	34	0	0	0	0
25	HSS	19	16.5	14.3	73	74	0	0	17	0
25	HSS	20	18	14.6
25	HSS	21	20.3	15	70	75	71	0	0	0
25	HSS	22	19.5	14.9	0	83	100	76	0	0
25	HSS	23	15.7	14.9
25	HSS	24	15.4	15.1	100	79	85	0	37	0
25	HSS	25	16.4	15.7	100	100	100	0	0	0
25	HSS	26	17.3	15.7	100	85	99	0	0	0
25	HSS	27	16.9	16.1
26	HSS	1	10.2	15.2	14	26	4	0	5	7
26	HSS	2	17	15.5	100	80	12	0	0	100
26	HSS	3	17.3	16	4	92	15	0	0	0
26	HSS	4	22	16.2	82	29	20	0	0	27
26	HSS	5	23.7	16.5	30	40	16	0	2	15
26	HSS	6	24.2	17	51	48	31	0	19	24
26	HSS	7	23.8	17.3	87	30	23	0	10	29
26	HSS	8	21.7	17.7	6	13	10	0	11	0
26	HSS	9	19.2	17.8	9	20	16	0	16	0
26	HSS	10	17.9	17.8	22	17	10	0	11	6
26	HSS	11	18.4	18.2
26	HSS	12	19.6	18.6	17	6	6	0	0	21
26	HSS	13	17.6	18.4	17	0	6	0	0	49
26	HSS	14	19.3	18.8	58	20	29	0	51	95
26	HSS	15	16.1	18.8	14	54	21	0	0	25
26	HSS	16	16.6	19	20	84	6	0	0	12
28	HSS	1	21	15.7	15	51	25	0	14	5
28	HSS	2	19.7	16.2	64	50	20	0	14	39
28	HSS	3	20.8	16.4	68	1	1	1	51	6
28	HSS	4	16.5	16.9	61	6	3	2	44	4
28	HSS	5	14.6	17.1	43	2	1	1	28	6
1	LSS	1	9.2	16.3	29	100	80	100	74
1	LSS	2	10.3	16	100	100	100		28
1	LSS	3	8.9	16.1	44	100	100		50
1	LSS	4	12.7	16.6	81	74	74		78
1	LSS	5	15.6	16.7	97	87	91	3	86
1	LSS	6	13.9	16.8	84	81	71	4	70
1	LSS	7		16.6	100	97	91	2	90
1	LSS	8	2.9	16.8
1	LSS	9	11.4	17.1	33	61	84	4	87
1	LSS	10	11.2	16.8	79	82	80	1	70
4	LSS	1	12.4	17.1	77	74	75	41	83
4	LSS	2	10.8	16.9	84	35	88	3	59
4	LSS	3	10.4	16.7	32	19	13	38	36
4	LSS	4	9.2	16.7	30	22	8	7	30
4	LSS	5	9.5	17.2	36	46	16	4	47
4	LSS	6	13.5	17	18	11	5	3	21
4	LSS	7	19.9	17.1	71	60	8	22	14
4	LSS	8	21.2	17.7	30	10	7	8	13
5	LSS	1	11	17.5
5	LSS	2	14.9	17.6	90	95	90	1	80
5	LSS	3	15	17.7	100	100	84	6	60
5	LSS	4	10.9	17.4	19	20	14	100	21
5	LSS	5	13.1	18	40	80	20	100	50
5	LSS	6	18	18.1	100	100	100	100	70
5	LSS	7	17.3	18	100	100	20	50	80
5	LSS	8	13.6	17.9	20	50	60	80	60
5	LSS	9	14.5	18	50	51	50	80	30
5	LSS	10	14.3	18	70	53	50	11	36
5	LSS	11	12.3	17.4	50	5	50	15	7
6	LSS	1	13.4	16.2
6	LSS	2	11	16.1	80	100	100	65	75
6	LSS	3	8.9	16.1	90	85	100	0	75
6	LSS	4	13.5	16.1	100	100	100	80	100
6	LSS	5	16.2	17.3	0	0	50	50	50
6	LSS	6	15.6	17.4	50	50	50	0	50
6	LSS	7	16.7	18.3	100	100	50	0	100
6	LSS	8	18.8	17.9	10	60	59	60	100
6	LSS	9	16.7	18.4	100	100	100	0	100
7	LSS	1	19.8	16.8	3	1	20	1	11	1
7	LSS	2	19.5	16.7
7	LSS	3	27.1	16.9	1	11	51	1	5	1
7	LSS	4	18.2	16.7	2	2	6	1	4	1
7	LSS	5	21.4	16.8	8	10	5	1	8	3
7	LSS	6	16.4	16.7	5	8	52	1	3	1
12	LSS	1	15.7	15.8	24	21	25	46	24	12
12	LSS	2	14.4	15	53	57	50	22	47	44
12	LSS	3	12.5	15.4	76	73	81	76	62	52
12	LSS	4	9.9	15.4	7	31	57	15	38	19
12	LSS	5	18.2	15.4	74	69	69	22	62	69
12	LSS	6	20.2	15.6	25	33	53	30	51	56
12	LSS	7	23	15.8	94	89	92	8	76	91
12	LSS	8	11.3	16.1	37	14	22	21	34	20
12	LSS	9	16.5	16.1	47	35	17	28	27	26
12	LSS	10	19.6	16.3	43	21	27	30	40	26
12	LSS	11	22.3	16.3	28	38	51	29	47	48
12	LSS	12	22	16.4	29	65	69	24	35	37
22	LSS	1	14.3	14.4	0	78	81	0	73	7
22	LSS	2	15.4	14.7	9	23	71	0	74	55
22	LSS	3	19.8	14.7	71	94	31	0	99	61
22	LSS	4	19.3	15
22	LSS	5	23.3	15.5	16	78	1	0	98	0
22	LSS	6	19.2	15.6
22	LSS	7	24.9	16	0	42	0	0	42	0
22	LSS	8	19	16.3	40	61	54	0	98	54
22	LSS	9	18.4	16.4	2	0	86	0	45	0
22	LSS	10	17.7	16.6	99	65	100	0	100	100
22	LSS	11	14.5	16.8	95	97	99	5	99	91
24	LSS	1	14.4	15.8	59	64	37	7	59	57
24	LSS	2	18.3	15.6	3	15	67	2	10	14
24	LSS	3	18.1	16.4	67	66	22	1	36	56
24	LSS	4	23.8	16.7	42	38	54	2	34	29
24	LSS	5	24.5	16.4	60	54	50	0	39	50
24	LSS	6	23.8	17.1	53	54	45	0	15	55
24	LSS	7	35	17.2	16	28	31	0	28	1
24	LSS	8	24.7	17.3	3	7	73	0	0	0
24	LSS	9	22.2	17.2	4	12	72	0	1	0
24	LSS	10	19.8	17.4	4	3	65	0	3	0
24	LSS	11	19.5	17.4	2	5	74	0	3	0
27	LSS	1	10.1	15.9	8	85	66	75	80	4
27	LSS	2	10.5	16.1	50	25	50	70	90	30
27	LSS	3	10	16.2	76	76	100	29	100	22
27	LSS	4	9.8	16	25	22	28	27	86	1
27	LSS	5	9.6	16	100	28	12	62	87	12
27	LSS	6	10.4	16	25	22	55	95	91	7
27	LSS	7	10	16	74	35	31	29	100	30
27	LSS	8	11.4	16.1	76	32	28	87	100	11
27	LSS	9	10.5	16.6	100	90	100	73	100	50
27	LSS	10	8.7	16.1	31	32	73	44	100	47
27	LSS	11	7.9	16	3	80	81	64	57	1
