# Supplementary material for: Time course of adiponectin and its relationship to psychological aspects in patients with anorexia nervosa during inpatient treatment
Source: PLoS One. 2017 Dec 20;12(12):e0189500. doi: 10.1371/journal.pone.0189500 (PMC5738020; doi:10.1371/journal.pone.0189500)
Supplement: S2 File — (XLSX) [file pone.0189500.s002.xlsx]

## Sheet: adiponectin_controls_patients
condition	ID	severity	BMI_last_measure	BMI_first_measure	adiponectin_first_measure	adiponectin_last_measure
control	K001LM		20.66	20.66	8.2	8.2
control	K002AG		18.38	18.38	8.2	8.2
control	K003HH		22.04	22.04	9.1	9.1
control	K004VA		18.07	18.07	6.8	6.8
control	K005SM		22.84	22.84	13.1	13.1
control	K006AR		21.05	21.05	8.3	8.3
control	K007MM		18.04	18.04	22.5	22.5
control	K008MA		20.48	20.48	7	7
control	K009AW		22.86	22.86	4.7	4.7
control	K010AD		22.32	22.32	10.3	10.3
control	K011AB		20.19	20.19	14.7	14.7
control	K012AP		21.45	21.45	9.7	9.7
control	K013NS		22.14	22.14	5.8	5.8
control	K014JS		18.42	18.42	12.4	12.4
control	K015DB		20.55	20.55	8	8
control	K016FS		21.45	21.45	3.6	3.6
control	K017KK		25	25	9.6	9.6
control	K018EU		24.69	24.69	4.3	4.3
control	K019AN		22.98	22.98	9.6	9.6
control	K020SM		22.57	22.57	11.2	11.2
control	K021WC		20.44	20.44	5.1	5.1
control	K022JK		19.96	19.96	13.3	13.3
control	K023MB		21.97	21.97	10.6	10.6
control	K024SH		20.82	20.82	13.8	13.8
control	K025MK		21.08	21.08	23	23
AN	TS_8	HSS	18.8	13.6	23.8	19.2
AN	TS_9	HSS	15.4	12.8	4.1
AN	TS_11	HSS	18.6	14	11.7	11.2
AN	TS_13	HSS	17.8	14.7	20.7	9.7
AN	TS_15	HSS	18.6	12.3	10.7	4.9
AN	TS_16	HSS	14.5	13	6.1	13.6
AN	TS_17	HSS	16	14.1	5.9	16.5
AN	TS_20	HSS	15.1	12.3	6.6	21.4
AN	TS_25	HSS	16.1	11.8	3.7	16.9
AN	TS_26	HSS	19	15.2	10.2	16.6
AN	TS_28	HSS	17.1	15.7	21	14.6
AN	TS_1	LSS	16.8	16.3	9.2	11.2
AN	TS_4	LSS	17.7	17.1	12.4	21.2
AN	TS_5	LSS	17.4	17.5	11	12.3
AN	TS_6	LSS	18.4	16.2	13.4	16.7
AN	TS_7	LSS	16.7	16.8	19.8	16.4
AN	TS_12	LSS	16.4	15.8	15.7	22
AN	TS_22	LSS	16.8	14.4	14.3	14.5
AN	TS_24	LSS	17.4	15.8	14.4	19.5
AN	TS_27	LSS	16	15.9	10.1	7.9
